# Supplementary material for: Dental pulp lymphatic vessel dynamics during tooth development and pulp stimulation in rodents
Source: Int Endod J. 2025 Apr 25;58(8):1197–210. doi: 10.1111/iej.14244 (PMC12254533; doi:10.1111/iej.14244)
Supplement: Supplementary file 2 — Data S2. [file IEJ-58-1197-s005.xlsx]

## Sheet: Post natal day 3 Sample 1
Post natal day 3 Sample 1 (Red)					Post natal day 3 Sample 1 (Green)
Image number	Pixel area	Min threshold	Max threshold		Image number	Pixel area	Min threshold	Max threshold
1	4292	50	255		1	1039	50	255
2	4791	50	255		2	799	50	255
3	5187	50	255		3	719	50	255
4	5546	50	255		4	742	50	255
5	5067	50	255		5	690	50	255
6	4259	50	255		6	809	50	255
7	3386	50	255		7	799	50	255
8	2757	50	255		8	806	50	255
9	2335	50	255		9	734	50	255
10	2012	50	255		10	822	50	255
11	2088	50	255		11	840	50	255
12	2130	50	255		12	854	50	255
13	1717	50	255		13	1009	50	255
14	1703	50	255		14	1151	50	255
15	1586	50	255		15	1409	50	255
16	1847	50	255		16	1870	50	255
17	2104	50	255		17	2350	50	255
18	2160	50	255		18	3187	50	255
19	2348	50	255		19	4132	50	255
20	2174	50	255		20	4821	50	255
21	2088	50	255		21	5463	50	255
22	2228	50	255		22	6497	50	255
23	2209	50	255		23	8407	50	255
24	2504	50	255		24	10091	50	255
25	2635	50	255		25	12497	50	255
26	2271	50	255		26	12593	50	255
27	2368	50	255		27	10817	50	255
28	2294	50	255		28	7995	50	255
29	2024	50	255		29	6701	50	255
30	1711	50	255		30	5454	50	255
31	972	50	255		31	4370	50	255
32	446	50	255		32	4805	50	255
33	450	50	255		33	4920	50	255
34	460	50	255		34	3599	50	255
35	181	50	255		35	1736	50	255
36	6	50	255		36	409	50	255
37	20	50	255		37	20	50	255
38	0	50	255		38	0	50	255
39	0	50	255		39	0	50	255
40	0	50	255		40	0	50	255
41	0	50	255		41	0	50	255
Average	2057.46				Average	3316
Ratio(red:green)	1	:	1.61169

## Sheet: Post natal day 3 Sample 2
Post natal day 3 Sample 2 (Red)					Post natal day 3 Sample 2 (Green)
Image number	Pixel area	Min threshold	Max threshold		Image number	Pixel area	Min threshold	Max threshold
1	371	50	255		1	521	50	255
2	703	50	255		2	643	50	255
3	870	50	255		3	806	50	255
4	751	50	255		4	1085	50	255
5	923	50	255		5	1444	50	255
6	1262	50	255		6	1419	50	255
7	1251	50	255		7	1579	50	255
8	1436	50	255		8	2189	50	255
9	1615	50	255		9	2693	50	255
10	1891	50	255		10	3352	50	255
11	2099	50	255		11	4002	50	255
12	2615	50	255		12	4171	50	255
13	3449	50	255		13	4526	50	255
14	3977	50	255		14	5107	50	255
15	3696	50	255		15	5831	50	255
16	3754	50	255		16	6586	50	255
17	4009	50	255		17	7951	50	255
18	4076	50	255		18	8921	50	255
19	3754	50	255		19	8977	50	255
20	4029	50	255		20	7944	50	255
21	4427	50	255		21	7687	50	255
22	4525	50	255		22	7813	50	255
23	3728	50	255		23	7522	50	255
24	3374	50	255		24	7448	50	255
25	3459	50	255		25	7486	50	255
26	3054	50	255		26	7880	50	255
27	3043	50	255		27	9059	50	255
28	2868	50	255		28	11135	50	255
29	2359	50	255		29	12574	50	255
30	2211	50	255		30	12441	50	255
31	1890	50	255		31	9104	50	255
32	1021	50	255		32	5265	50	255
Average	2577.81				Average	5786.28
Ratio(red:green)	1	:	2.24465

## Sheet: Post natal day 3 Sample 3
Post natal day 3 Sample 3 (Red)					Post natal day 3 Sample 3 (Green)
Image number	Pixel area	Min threshold	Max threshold		Image number	Pixel area	Min threshold	Max threshold
1	1718	50	255		1	1629	50	255
2	1908	50	255		2	1682	50	255
3	2153	50	255		3	1658	50	255
4	2388	50	255		4	1688	50	255
5	2529	50	255		5	1676	50	255
6	2771	50	255		6	1731	50	255
7	2688	50	255		7	1897	50	255
8	2669	50	255		8	1976	50	255
9	2619	50	255		9	2090	50	255
10	2682	50	255		10	2156	50	255
11	2949	50	255		11	2165	50	255
12	2762	50	255		12	2108	50	255
13	2960	50	255		13	2134	50	255
14	3265	50	255		14	1970	50	255
15	3410	50	255		15	2024	50	255
16	3615	50	255		16	2154	50	255
17	3991	50	255		17	2267	50	255
18	4175	50	255		18	2463	50	255
19	4410	50	255		19	2585	50	255
20	5040	50	255		20	2911	50	255
21	4958	50	255		21	3055	50	255
22	5145	50	255		22	3254	50	255
23	5624	50	255		23	3352	50	255
24	5988	50	255		24	3603	50	255
25	6576	50	255		25	3769	50	255
26	6299	50	255		26	3845	50	255
27	6280	50	255		27	4098	50	255
28	6405	50	255		28	4417	50	255
29	6281	50	255		29	4731	50	255
30	6072	50	255		30	4709	50	255
31	6320	50	255		31	4914	50	255
32	6398	50	255		32	5014	50	255
33	6767	50	255		33	5260	50	255
34	6947	50	255		34	5438	50	255
35	7056	50	255		35	5641	50	255
36	7195	50	255		36	5785	50	255
37	7195	50	255		37	5948	50	255
38	7298	50	255		38	6131	50	255
39	6884	50	255		39	6569	50	255
40	7240	50	255		40	6504	50	255
41	6548	50	255		41	6531	50	255
42	6401	50	255		42	6543	50	255
43	6225	50	255		43	6561	50	255
44	5609	50	255		44	6532	50	255
45	5667	50	255		45	6431	50	255
46	5626	50	255		46	6485	50	255
47	5652	50	255		47	6509	50	255
48	5470	50	255		48	6439	50	255
49	5657	50	255		49	6312	50	255
50	5411	50	255		50	6266	50	255
51	5391	50	255		51	6547	50	255
52	5400	50	255		52	6954	50	255
53	5181	50	255		53	7186	50	255
54	4988	50	255		54	7474	50	255
55	5085	50	255		55	7591	50	255
56	4729	50	255		56	7368	50	255
57	4553	50	255		57	7338	50	255
58	4064	50	255		58	7099	50	255
59	3773	50	255		59	6428	50	255
60	3880	50	255		60	6010	50	255
61	3974	50	255		61	5769	50	255
62	4437	50	255		62	6016	50	255
63	4418	50	255		63	6145	50	255
64	4908	50	255		64	6002	50	255
Average	4885.58				Average	4617.77
Ratio(red:green)	1	:	0.945183

## Sheet: Postnatal day 5 Sample 1
Postnatal day 5 Sample 1 (Red)					Postnatal day 5 Sample 1 (Green)
Image number	Pixel area	Min threshold	Max threshold		Image number	Pixel area	Min threshold	Max threshold
1	249	50	255		1	401	50	255
2	179	50	255		2	435	50	255
3	206	50	255		3	443	50	255
4	240	50	255		4	534	50	255
5	261	50	255		5	617	50	255
6	222	50	255		6	659	50	255
7	169	50	255		7	787	50	255
8	197	50	255		8	974	50	255
9	255	50	255		9	1168	50	255
10	359	50	255		10	1454	50	255
11	466	50	255		11	1752	50	255
12	542	50	255		12	2109	50	255
13	801	50	255		13	2411	50	255
14	1076	50	255		14	2500	50	255
15	1535	50	255		15	2701	50	255
16	1805	50	255		16	2821	50	255
17	1834	50	255		17	2899	50	255
18	2101	50	255		18	3092	50	255
19	2352	50	255		19	3456	50	255
20	2774	50	255		20	3841	50	255
21	3422	50	255		21	4460	50	255
22	4433	50	255		22	4564	50	255
23	5149	50	255		23	4449	50	255
24	5869	50	255		24	4621	50	255
25	6434	50	255		25	4882	50	255
26	6453	50	255		26	5341	50	255
27	6097	50	255		27	5811	50	255
28	5750	50	255		28	6164	50	255
29	5668	50	255		29	6299	50	255
30	6137	50	255		30	6489	50	255
31	6568	50	255		31	6517	50	255
32	7114	50	255		32	6540	50	255
33	6890	50	255		33	6781	50	255
34	6793	50	255		34	6969	50	255
35	7023	50	255		35	7134	50	255
36	7590	50	255		36	7232	50	255
37	7740	50	255		37	8066	50	255
38	7198	50	255		38	7946	50	255
39	6135	50	255		39	7099	50	255
40	5204	50	255		40	7055	50	255
41	4636	50	255		41	7032	50	255
42	4373	50	255		42	7057	50	255
43	4096	50	255		43	7501	50	255
44	3793	50	255		44	7893	50	255
45	3636	50	255		45	7558	50	255
46	3753	50	255		46	7420	50	255
47	4045	50	255		47	7255	50	255
48	3962	50	255		48	7059	50	255
49	3772	50	255		49	6330	50	255
50	3525	50	255		50	5096	50	255
51	3069	50	255		51	4377	50	255
52	2716	50	255		52	3237	50	255
53	2632	50	255		53	2162	50	255
54	1892	50	255		54	1425	50	255
55	1626	50	255		55	607	50	255
56	1199	50	255		56	364	50	255
57	1047	50	255		57	286	50	255
58	976	50	255		58	268	50	255
59	842	50	255		59	247	50	255
60	706	50	255		60	285	50	255
61	518	50	255		61	204	50	255
62	283	50	255		62	78	50	255
63	38	50	255		63	30	50	255
64	0	50	255		64	8	50	255
65	0	50	255		65	0	50	255
66	0	50	255		66	0	50	255
67	0	50	255		67	0	50	255
68	0	50	255		68	0	50	255
69	0	50	255		69	0	50	255
Average	2875.72					3525.39
Ratio(red:green)	1	:	1.22591

## Sheet: Postnatal day 5 Sample 2
Postnatal day 5 Sample 2 (Red)					Postnatal day 5 Sample 2 (Green)
Image number	Pixel area	Min threshold	Max threshold		Image number	Pixel area	Min threshold	Max threshold
1	435	50	255		1	1063	50	255
2	480	50	255		2	1232	50	255
3	507	50	255		3	1479	50	255
4	519	50	255		4	1701	50	255
5	628	50	255		5	1844	50	255
6	807	50	255		6	2039	50	255
7	919	50	255		7	2122	50	255
8	986	50	255		8	2223	50	255
9	1073	50	255		9	2260	50	255
10	1053	50	255		10	2393	50	255
11	1148	50	255		11	2472	50	255
12	1216	50	255		12	2632	50	255
13	1229	50	255		13	2873	50	255
14	1262	50	255		14	3101	50	255
15	1316	50	255		15	3297	50	255
16	1484	50	255		16	3597	50	255
17	1575	50	255		17	3557	50	255
18	1688	50	255		18	3735	50	255
19	1814	50	255		19	3709	50	255
20	1922	50	255		20	3747	50	255
21	2058	50	255		21	3943	50	255
22	2015	50	255		22	4177	50	255
23	1876	50	255		23	4334	50	255
24	1872	50	255		24	4661	50	255
25	2085	50	255		25	5044	50	255
26	2339	50	255		26	5560	50	255
27	2610	50	255		27	6030	50	255
28	2849	50	255		28	6168	50	255
29	2931	50	255		29	6150	50	255
30	2847	50	255		30	6395	50	255
31	2873	50	255		31	6671	50	255
32	2971	50	255		32	7023	50	255
33	3145	50	255		33	7070	50	255
34	3401	50	255		34	7024	50	255
35	3477	50	255		35	6803	50	255
36	3396	50	255		36	6755	50	255
37	3349	50	255		37	6346	50	255
38	3402	50	255		38	6129	50	255
39	3470	50	255		39	6142	50	255
40	3483	50	255		40	6125	50	255
41	3100	50	255		41	6296	50	255
42	2876	50	255		42	6403	50	255
43	2708	50	255		43	6728	50	255
44	2577	50	255		44	7018	50	255
45	2403	50	255		45	7236	50	255
46	2024	50	255		46	7518	50	255
47	1734	50	255		47	7668	50	255
48	1429	50	255		48	7613	50	255
49	1018	50	255		49	7820	50	255
50	934	50	255		50	7484	50	255
51	910	50	255		51	7143	50	255
52	855	50	255		52	6769	50	255
53	820	50	255		53	6420	50	255
54	780	50	255		54	6035	50	255
55	693	50	255		55	5616	50	255
56	727	50	255		56	5355	50	255
57	703	50	255		57	5432	50	255
58	691	50	255		58	5618	50	255
59	570	50	255		59	5593	50	255
60	396	50	255		60	5806	50	255
61	204	50	255		61	5538	50	255
62	105	50	255		62	5025	50	255
Average	1722.05					5028.39
Ratio(red:green)	1	:	2.92

## Sheet: Postnatal day 5 Sample 3
Postnatal day 5 Sample 3 (Red)					Postnatal day 5 Sample 3 (Green)
Image number	Pixel area	Min threshold	Max threshold		Image number	Pixel area	Min threshold	Max threshold
1	824	50	255		1	725	50	255
2	753	50	255		2	705	50	255
3	739	50	255		3	715	50	255
4	765	50	255		4	640	50	255
5	757	50	255		5	647	50	255
6	984	50	255		6	691	50	255
7	1290	50	255		7	669	50	255
8	1530	50	255		8	651	50	255
9	1412	50	255		9	643	50	255
10	1238	50	255		10	634	50	255
11	1177	50	255		11	715	50	255
12	1222	50	255		12	885	50	255
13	1479	50	255		13	992	50	255
14	1894	50	255		14	1182	50	255
15	2183	50	255		15	1360	50	255
16	2372	50	255		16	1547	50	255
17	2434	50	255		17	1902	50	255
18	2542	50	255		18	2306	50	255
19	2772	50	255		19	2710	50	255
20	2963	50	255		20	3201	50	255
21	2928	50	255		21	3934	50	255
22	2988	50	255		22	4607	50	255
23	2921	50	255		23	5633	50	255
24	2935	50	255		24	6381	50	255
25	2924	50	255		25	7566	50	255
26	2855	50	255		26	8426	50	255
27	2896	50	255		27	9445	50	255
28	3171	50	255		28	10567	50	255
29	3254	50	255		29	11446	50	255
30	3229	50	255		30	12467	50	255
31	3091	50	255		31	12846	50	255
32	2965	50	255		32	13314	50	255
33	2695	50	255		33	14006	50	255
34	2534	50	255		34	14545	50	255
35	2591	50	255		35	15330	50	255
36	2490	50	255		36	16154	50	255
37	2323	50	255		37	17359	50	255
38	2147	50	255		38	18172	50	255
39	1953	50	255		39	18401	50	255
40	1987	50	255		40	18269	50	255
41	2160	50	255		41	17910	50	255
42	2376	50	255		42	16885	50	255
43	2592	50	255		43	15739	50	255
44	2714	50	255		44	14646	50	255
45	2746	50	255		45	13301	50	255
46	2580	50	255		46	12036	50	255
47	2588	50	255		47	10544	50	255
48	2252	50	255		48	9362	50	255
49	1873	50	255		49	8014	50	255
50	1674	50	255		50	6429	50	255
51	1466	50	255		51	4994	50	255
52	1224	50	255		52	3500	50	255
53	1049	50	255		53	2605	50	255
54	847	50	255		54	2074	50	255
Average	2117.56					7415.31
Ratio(red:green)	1	:	3.50183

## Sheet: Adult pulp sample 1
Adult pulp Sample 1 (Red)					Adult pulp Sample 1 (Green)
Image number	Pixel area	Min threshold	Max threshold		Image number	Pixel area	Min threshold	Max threshold
1	5061	50	255		1	17	50	255
2	5296	50	255		2	26	50	255
3	6303	50	255		3	36	50	255
4	7187	50	255		4	21	50	255
5	8140	50	255		5	22	50	255
6	9140	50	255		6	45	50	255
7	10065	50	255		7	68	50	255
8	11049	50	255		8	77	50	255
9	12080	50	255		9	117	50	255
10	13100	50	255		10	153	50	255
11	13938	50	255		11	162	50	255
12	14874	50	255		12	181	50	255
13	15882	50	255		13	279	50	255
14	16840	50	255		14	351	50	255
15	17648	50	255		15	355	50	255
16	18496	50	255		16	287	50	255
17	19336	50	255		17	263	50	255
18	20436	50	255		18	273	50	255
19	21285	50	255		19	336	50	255
20	22849	50	255		20	339	50	255
21	26102	50	255		21	335	50	255
22	28393	50	255		22	388	50	255
23	30653	50	255		23	402	50	255
24	32209	50	255		24	491	50	255
25	33455	50	255		25	631	50	255
26	34460	50	255		26	810	50	255
27	35447	50	255		27	901	50	255
28	36287	50	255		28	921	50	255
29	36743	50	255		29	957	50	255
30	36720	50	255		30	1013	50	255
31	36118	50	255		31	1073	50	255
32	34783	50	255		32	1118	50	255
33	33067	50	255		33	1104	50	255
34	31012	50	255		34	988	50	255
35	28162	50	255		35	843	50	255
36	24639	50	255		36	675	50	255
37	21061	50	255		37	458	50	255
38	17793	50	255		38	323	50	255
39	14123	50	255		39	271	50	255
40	10886	50	255		40	163	50	255
41	7706	50	255		41	109	50	255
42	4920	50	255		42	90	50	255
43	2967	50	255		43	74	50	255
44	1998	50	255		44	45	50	255
45	1519	50	255		45	42	50	255
46	1403	50	255		46	118	50	255
47	1459	50	255		47	255	50	255
48	1440	50	255		48	372	50	255
49	1369	50	255		49	163	50	255
50	1316	50	255		50	126	50	255
51	1182	50	255		51	125	50	255
52	982	50	255		52	65	50	255
53	864	50	255		53	37	50	255
54	890	50	255		54	18	50	255
55	794	50	255		55	1	50	255
56	649	50	255		56	1	50	255
57	616	50	255		57	1	50	255
58	598	50	255		58	15	50	255
59	642	50	255		59	55	50	255
60	711	50	255		60	100	50	255
61	852	50	255		61	108	50	255
62	1018	50	255		62	110	50	255
63	1115	50	255		63	102	50	255
64	1210	50	255		64	99	50	255
65	1182	50	255		65	91	50	255
66	1129	50	255		66	39	50	255
67	1087	50	255		67	18	50	255
68	958	50	255		68	6	50	255
69	729	50	255		69	0	50	255
Average	12962.7				Average	284.899
Ratio(red:green)	1	:	0.0219784

## Sheet: Adult pulp sample 2
Adult pulp Sample 2 (Red)					Adult pulp Sample 2 (Green)
Image number	Pixel area	Min threshold	Max threshold		Image number	Pixel area	Min threshold	Max threshold
1	3589	50	255		1	278	50	255
2	3892	50	255		2	198	50	255
3	3663	50	255		3	59	50	255
4	4646	50	255		4	36	50	255
5	6189	50	255		5	18	50	255
6	7801	50	255		6	9	50	255
7	9628	50	255		7	25	50	255
8	10916	50	255		8	33	50	255
9	11153	50	255		9	47	50	255
10	10584	50	255		10	64	50	255
11	10197	50	255		11	64	50	255
12	9940	50	255		12	71	50	255
13	9379	50	255		13	69	50	255
14	8411	50	255		14	55	50	255
15	7749	50	255		15	40	50	255
16	7381	50	255		16	102	50	255
17	6859	50	255		17	214	50	255
18	6275	50	255		18	339	50	255
19	5804	50	255		19	457	50	255
20	5195	50	255		20	534	50	255
21	4621	50	255		21	522	50	255
22	4141	50	255		22	442	50	255
23	3615	50	255		23	372	50	255
24	3189	50	255		24	243	50	255
25	2687	50	255		25	153	50	255
26	2179	50	255		26	98	50	255
27	1891	50	255		27	67	50	255
28	1597	50	255		28	38	50	255
29	1343	50	255		29	25	50	255
30	939	50	255		30	16	50	255
31	771	50	255		31	8	50	255
32	666	50	255		32	7	50	255
33	562	50	255		33	0	50	255
34	457	50	255		34	0	50	255
35	358	50	255		35	3	50	255
36	213	50	255		36	1	50	255
37	157	50	255		37	1	50	255
38	151	50	255		38	0	50	255
39	191	50	255		39	0	50	255
40	299	50	255		40	0	50	255
41	399	50	255		41	0	50	255
42	457	50	255		42	1	50	255
43	560	50	255		43	2	50	255
44	741	50	255		44	0	50	255
45	995	50	255		45	3	50	255
46	1237	50	255		46	3	50	255
47	1553	50	255		47	6	50	255
48	1978	50	255		48	9	50	255
49	2284	50	255		49	19	50	255
50	2618	50	255		50	33	50	255
51	2906	50	255		51	69	50	255
52	3433	50	255		52	122	50	255
53	4013	50	255		53	248	50	255
54	4694	50	255		54	393	50	255
55	5648	50	255		55	554	50	255
56	7086	50	255		56	784	50	255
57	8618	50	255		57	922	50	255
58	10249	50	255		58	1220	50	255
59	12150	50	255		59	1693	50	255
60	14827	50	255		60	2350	50	255
61	16648	50	255		61	3003	50	255
62	17504	50	255		62	3374	50	255
63	18186	50	255		63	3101	50	255
64	18984	50	255		64	2303	50	255
65	18862	50	255		65	1670	50	255
66	17596	50	255		66	1058	50	255
67	15395	50	255		67	636	50	255
68	13336	50	255		68	358	50	255
69	11865	50	255		69	209	50	255
70	11711	50	255		70	154	50	255
71	11731	50	255		71	128	50	255
72	11817	50	255		72	119	50	255
73	11723	50	255		73	95	50	255
74	11668	50	255		74	115	50	255
75	11792	50	255		75	164	50	255
76	11618	50	255		76	196	50	255
77	11528	50	255		77	166	50	255
78	11233	50	255		78	168	50	255
79	11218	50	255		79	179	50	255
80	11286	50	255		80	134	50	255
81	10876	50	255		81	124	50	255
82	10103	50	255		82	75	50	255
83	9019	50	255		83	47	50	255
84	7883	50	255		84	24	50	255
85	6841	50	255		85	11	50	255
86	5894	50	255		86	10	50	255
87	5123	50	255		87	14	50	255
88	4316	50	255		88	8	50	255
89	3666	50	255		89	3	50	255
90	3114	50	255		90	7	50	255
91	2629	50	255		91	5	50	255
92	2103	50	255		92	4	50	255
93	1532	50	255		93	0	50	255
94	1059	50	255		94	0	50	255
Average	6548.76				Average	327.67
Ratio(red:green)	1	:	0.0500355

## Sheet: Adult pulp sample 3
Adult pulp Sample 3 (Red)					Adult pulp Sample 3 (Green)
Image number	Pixel area	Min threshold	Max threshold		Image number	Pixel area	Min threshold	Max threshold
1	660	50	255		1	78	50	255
2	1473	50	255		2	159	50	255
3	2952	50	255		3	300	50	255
4	5076	50	255		4	508	50	255
5	8976	50	255		5	801	50	255
6	14123	50	255		6	1283	50	255
7	20468	50	255		7	2061	50	255
8	27396	50	255		8	3351	50	255
9	32833	50	255		9	5315	50	255
10	37919	50	255		10	7504	50	255
11	43897	50	255		11	9376	50	255
12	48994	50	255		12	11138	50	255
13	52430	50	255		13	12762	50	255
14	54784	50	255		14	12924	50	255
15	55204	50	255		15	12488	50	255
16	54929	50	255		16	11347	50	255
17	55032	50	255		17	9426	50	255
18	54591	50	255		18	7546	50	255
19	53186	50	255		19	5647	50	255
20	51417	50	255		20	3968	50	255
21	49007	50	255		21	2918	50	255
22	46425	50	255		22	2273	50	255
23	44595	50	255		23	1641	50	255
24	43734	50	255		24	1172	50	255
25	42986	50	255		25	708	50	255
26	41836	50	255		26	343	50	255
27	40106	50	255		27	149	50	255
28	37751	50	255		28	92	50	255
29	34819	50	255		29	146	50	255
30	30240	50	255		30	40	50	255
31	24813	50	255		31	152	50	255
32	18424	50	255		32	207	50	255
33	12245	50	255		33	83	50	255
34	7287	50	255		34	127	50	255
35	3753	50	255		35	36	50	255
36	1576	50	255		36	1	50	255
37	839	50	255		37	1	50	255
38	546	50	255		38	2	50	255
39	313	50	255		39	0	50	255
Average	29682.9				Average	3283.92
Ratio(red:green)	1	:	0.110633

## Sheet: Periodontal ligament  sample 1
Periodontal ligament sample 1 (Red)					Periodontal ligament sample 1 (Green)
Image number	Pixel area	Min threshold	Max threshold		Image number	Pixel area	Min threshold	Max threshold
1	1301	50	255		1	333	50	255
2	1304	50	255		2	293	50	255
3	1443	50	255		3	348	50	255
4	1766	50	255		4	376	50	255
5	1731	50	255		5	454	50	255
6	1897	50	255		6	608	50	255
7	1257	50	255		7	740	50	255
8	1098	50	255		8	904	50	255
9	770	50	255		9	887	50	255
10	850	50	255		10	869	50	255
11	756	50	255		11	856	50	255
12	682	50	255		12	881	50	255
13	624	50	255		13	971	50	255
14	568	50	255		14	986	50	255
15	468	50	255		15	905	50	255
16	375	50	255		16	832	50	255
17	278	50	255		17	779	50	255
18	622	50	255		18	725	50	255
19	574	50	255		19	693	50	255
20	506	50	255		20	646	50	255
21	711	50	255		21	601	50	255
22	1065	50	255		22	575	50	255
23	1230	50	255		23	522	50	255
24	1023	50	255		24	486	50	255
25	811	50	255		25	514	50	255
26	570	50	255		26	505	50	255
27	300	50	255		27	472	50	255
28	169	50	255		28	429	50	255
29	87	50	255		29	407	50	255
30	42	50	255		30	420	50	255
31	34	50	255		31	479	50	255
32	24	50	255		32	619	50	255
Average	779.25				Average	628.594
Ratio(red:green)	1		0.806665

[truncated: 5 more sheets: Periodontal ligament  sample 2, Periodontal ligament  sample 3, Adult gingiva sample 1, Adult gingiva sample 2, Adult gingiva sample 3]
